# Supplementary material for: Is Host Filtering the Main Driver of Phylosymbiosis across the Tree of Life?
Source: mSystems. 2018 Oct 23;3(5):e00097-18. doi: 10.1128/mSystems.00097-18 (PMC6208643; doi:10.1128/mSystems.00097-18)
Supplement: TABLE S1 [file sys005182278st1.xlsx]

## Sheet: Feuil1
Host taxonomic extent	Detailled Host taxonomic extent	Host taxonomic resolution	Number of Host units	Targeted microbiome	Biological material	Microbial unit (% amplicon similarity threshold)	Microbe taxonomy	Genomic regions targeted	Method used	Intra-species effects?	Intra-species control approach	Statistic Metric	P-value	Co-factor controlled?	Significant Phylosymbiosis?	References (in the Supplemental material)
Amphibians	Madagascar Frogs	Species	96	Skin	Skin	100	Bacteria	V4 (16S)	Distance	No	Pooled in silico	NA	.4	Statistical control	No	1
Amphibians	Salamender	Populations	?	Skin	Skin	97	Bacteria	V3-V4 (16S)	Distance	NA	NA	NA	p≥.05	No	No	2
Bilaterians	Broad sampling	Species	64	Guts	Feces + Intestine	97	Bacteria	V1-V2 (16S)	Distance	Yes	NA	NA	0,000001	No	Yes	3
Birds	New World Birds	Species	58	Guts	Large intestine	97	Bacteria	V6 (16S)	Qualitative	Yes	NA	NA	NA	No	No	4
Cnidaria	Hydra sp	Species	7	Whole organism	Whole organism	97	Bacteria	V1-V2 (16S)	Qualitative	NA	NA	NA	NA	No	Yes	5
Insects	Ants (Cephalotes sp)	Species	25	Guts	Midgut and ileum	Multiple	Bacteria	V1-V3 (16S)	Distance	Yes	NA	Mantel r	0,001	Statistical control	Yes	6
Insects	Ants (Cephalotes sp + Extra groups)	Species	30	Guts	Midgut and ileum	Multiple	Bacteria	V1-V3 (16S)	Distance	Yes	NA	Mantel r	0,001	Statistical control	Yes	6
Insects	Wasps (Nasonia)	Species	4	Whole organism	Whole organism	97	Bacteria	Whole 16S	Quantitative	Yes	NA	NA	0,009	Experiment	Yes	7
Insects	Flies (Drosophyla)	Species	11	Guts	Whole guts or Whole organism	97	Bacteria	V2 (16S)	Qualitative	No	Pooled in DNA library	NA	NA	Experiment	No	8
Insects	Termites and Cockroaches	Species	34	Guts	Hindguts	97	Bacteria	V3-V4 (16S)	Qualitative	No	Pooled in DNA library	NA	NA	No	Yes	9
Insects	Wasps (Nasonia)	Species	4	Whole organism	Whole organism	Multiple	Bacteria	V1-V2 (16S)	Quantitative	No	Pooled in silico	RF	mostly <.05	Experiment	Yes	10
Insects	Flies (Drosophyla)	Species		Whole organism	Whole organism	Multiple	Bacteria	V1-V2 (16S)	Quantitative	No	Pooled in silico	RF	mostly <.05	Experiment	Yes	10
Insects	Bees	Species	25	Guts	Entire guts	97	Bacteria	V4 (16S)	Distance	No	Statistical control	Mantel r	< 0.0001	Statistical control	Yes	11
Insects	Mosquitos	Species	11	Whole organism	Whole organism	100	Bacteria		Quantitative	No	Pooled in DNA library	RF	0,00004	No	Yes	12
Insects	Mosquitos (Aedes sp, Anopheles sp)	Species	8	Whole organism	Whole organism	Multiple	Bacteria	V1-V2 (16S)	Quantitative	No	Pooled in silico	RF	mixed	Experiment	Yes	10
Macroalgae	Kelp	Species	8	Blade	Meristematic region	Other	Bacteria	V4 (16S)	Distance	No	Pooled in silico	Mantel r	0,3	No	No	13
Mammals	Apes	Species	4	Guts	Feces	Multiple	Bacteria	V6 (16S)	Distance	Yes***	Yes	Mantel r	< 0.05	Statistical control	Yes	6
Mammals	Broad sampling	Species	33	Guts	Feces	97	Bacteria	V4 (16S)	Other	No	No	NA	NA	No	No	14
Mammals	Broad sampling	Species	33	Guts	Feces	Multiple	Bacteria	V4 (16S)	Distance	No	No	r2	.0001	No	Yes	15
Mammals	Broad sampling	Species	112	Guts	Feces	97	Bacteria	V4 and V2 (16S)	Distance	No	Pooled in silico	Mantel r	0.0001	No	Yes	16
Mammals	Broad sampling	Species	38	Skin	Multiple body site	Multiple	Bacteria	V3-V4 (16S)	Quantitative	No	Pooled	RF	Mixed	No	Mixed	17
Mammals	Rodents	Species	7	Guts	Multiple location in the intestinal trac + feces	99	Bacteria	V4 (16S)	Quantitative	No	Pooled in silico	RF	all <.05	Experiment	Yes	18
Mammals	Apes	Species	4	Guts	Feces	Multiple	Bacteria	V1-V2 (16S)	Quantitative	No	Pooled in silico	RF	Mixed	No	Yes	10
Mammals	Rodent (Peromyscus )	Species	6	Guts	Feces	Multiple	Bacteria	V1-V2 (16S)	Quantitative	No	Pooled in silico	RF	mostly <.05	Experiment	Yes	10
Mammals	Rodents (Pikas)	Populations	4	Guts	Feces	97	Bacteria	V4 (16S)	Qualitative	No	Pooled in silico	NA	NA	No	Yes	19
Mammals	Bats (Phyllostomid)	Species	6	Guts	Anterior, medium and posterior sections	97	Bacteria	V4 (16S)	Qualitative	No	No	NA	NA	No	Yes	20
Mammals	Bats	Families	7	Guts	Distal colon	97	Bacteria	V1-V3 (16S)	Quantitative	No	Pooled in silico	Other	.04	No	Yes	21
Mammals	Primates	Species	4	Guts	Feces	99.5	Bacteria	V6 (16S)	Qualitative	Yes	NA	NA	NA	No	Yes	22
Plants	Angiosperm	Species	30	Rhizosphere	Soil	100	Bacteria	V4 (16S)	Distance	No	Pooled in silico	Mantel r	.16	Experiment	No	23
Plants	Angiosperm	Species	30	Endosphere	Roots	100	Bacteria	V4 (16S)	Distance	No	Pooled in silico	Mantel r	.004	Experiment	Yes	23
Plants	Willows	Cultivars/Species	9	Rhizosphere	Soil	Other	Fungi	ITS1-2	Qualitative	No	Pooled in silico	NA	NA	No	Mixed	24
Plants	Willows	Cultivars/Species	9	Rhizosphere	Soil	97	Bacteria	V1-V4 (16S)	Qualitative	?	?	NA	NA	No	No	24
Plants	Willows	Species	14	Rhizosphere	Soil	97	Bacteria	V4 (16S)	Distance	No	Statistical control	r2	NA	Both controls	Mixed	25
Plants	Willows	Species	14	Rhizosphere	Soil	100	Fungi	ITS1	Distance	No	Statistical control	r2	NA	Both controls	Mixed	25
Plants	Trees	Species	8	Endo/Rhizosphere (AMF)	Roots	99	Fungi	NA	Distance	Yes	NA	Kendall's τb	<0,0001	No	Yes	26
Plants	Trees _ new Guinea (Gymno + Angio)	Species	11	Leaves	Washed leaves	95	Fungi	ITS1-4 (16S)	Distance	Yes	NA	Mantel r	0.484	No	No	27
Plants	Asteracea Grassland Germany	Species	26	Roots	Washed roots	Other	Fungi	ITS2 (16S)	Other	Yes	NA	r2	NA	Statistical control	Yes	28
Plants	Trees Estonia	Species	17	Roots	Washed roots	98	Fungi	ITS2	Other	Yes	NA	r2	5 eigen vectors with p<.02	No	Yes	29
Plants	Broad sampling (lycopods ferns and angiosperms)	Species	31	Roots	Washed roots	99	Bacteria	V1-V4	Distance	yes	NA	Mantel r	0.018	No	Yes	30
Plants	Broad sampling (lycopods ferns and angiosperms)	Species	31	Soil	Soil	99	Bacteria	V1-V4	Distance	yes	NA	r2	PC1 and PC2 mixed results	No	No	30
Plants	Poacea	Genotypes	NA	Roots	Washed roots	Other	Bacteria	16S	Distance	NO	0 excluded	Mantel r	<0,001	No	Yes	31
Plants	Angiosperm	Species	21	Rhizosphere	Soil	100	Bacteria	V4-V5 V4 (16S)	Distance	No	0 in mantel test	NA	NS	Experiment	No	32
Plants	Angiosperm	Species	21	Rhizosphere	Soil	100	Fungi	ITS	Distance	No	0 in mantel test	NA	NS	Experiment	No	32
Plants	Angiosperm	Species	21	Rhizosphere	Soil	100	Protist	18S	Distance	No	0 in mantel test	Spearman Rho	.002	Experiment	Yes	32
Sponges	Panama species	Species	20	Ectosomal and choanosomal tissue	Ectosomal and choanosomal tissue	97	Bacteria	V4 (16S)	Distance	No	Pooled in silico	Mantel r	0.001	Statistical control	Yes	33
Sponges	Broad sampling	Species	61	Whole organism	Whole organism	97	Bacteria	V4 (16S)	Distance	No	Pooled in silico	Mantel r	0.001	Statistical control	Yes	34
Sponges	Genus Hexadella	Species	8	Whole organism	Whole organism	97	Bacteria	V6 (16S)	Qualitative	Yes	NA	NA	NA	No	No	35
Sponges	Cold water sponges	Species	12	Some tissue	Some tissue	Other	Bacteria	ITS	Distance	Yes	NA	Mantel r	<0,001	No	Yes	36
1. Bletz MC, Archer H, Harris RN, McKenzie VJ, Rabemananjara FCE, Rakotoarison A, Vences M. 2017. Host Ecology Rather Than Host Phylogeny Drives Amphibian Skin Microbial Community Structure in the Biodiversity Hotspot of Madagascar. Front Microbiol 8:1530.
2. Bird AK, Prado-Irwin SR, Vredenburg VT, Zink AG. 2018. Skin Microbiomes of California Terrestrial Salamanders Are Influenced by Habitat More Than Host Phylogeny. Front Microbiol 9:442.
3. Sherrill-Mix S, McCormick K, Lauder A, Bailey A, Zimmerman L, Li Y, Django J-BN, Bertolani P, Colin C, Hart JA, Hart TB, Georgiev A V, Sanz CM, Morgan DB, Atencia R, Cox D, Muller MN, Sommer V, Piel AK, Stewart FA, Speede S, Roman J, Wu G, Taylor J, Bohm R, Rose HM, Carlson J, Mjungu D, Schmidt P, Gaughan C, Bushman JI, Schmidt E, Bittinger K, Collman RG, Hahn BH, Bushman FD. 2018. Allometry a…
4. Hird SM, Sánchez C, Carstens BC, Brumfield RT. 2015. Comparative Gut Microbiota of 59 Neotropical Bird Species. Front Microbiol 6:1403.
5. Bosch TCG, Miller DJ. 2016. Phylosymbiosis: Novel Genomic Approaches Discover the Holobiont, p. 47–55. In The Holobiont Imperative. Springer Vienna, Vienna.
6. Sanders JG, Powell S, Kronauer DJC, Vasconcelos HL, Frederickson ME, Pierce NE. 2014. Stability and phylogenetic correlation in gut microbiota: lessons from ants and apes. Mol Ecol 23:1268–1283.
7. Brucker RM, Bordenstein SR. 2012. The roles of host evolutionnary relationships (genus: Nasonia) and development in structuring microbial communties. Evolution (N Y) 66:349–362.
8. Wong AC-N, Chaston JM, Douglas AE. 2013. The inconstant gut microbiota of Drosophila species revealed by 16S rRNA gene analysis. ISME J 7:1922–1932.
9. Dietrich C, Köhler T, Brune A. 2014. The cockroach origin of the termite gut microbiota: patterns in bacterial community structure reflect major evolutionary events. Appl Environ Microbiol 80:2261–9.
10. Brooks AW, Kohl KD, Brucker RM, van Opstal EJ, Bordenstein SR, Kim J. 2016. Phylosymbiosis: Relationships and Functional Effects of Microbial Communities across Host Evolutionary History. PLOS Biol 14:e2000225.
11. Kwong WK, Medina LA, Koch H, Sing K-W, Soh EJY, Ascher JS, Jaffé R, Moran NA. 2017. Dynamic microbiome evolution in social bees. Sci Adv 3:e1600513.
12. Novakova E, Woodhams DC, Rodríguez-Ruano SM, Brucker RM, Leff JW, Maharaj A, Amir A, Knight R, Scott J. 2017. Mosquito Microbiome Dynamics, a Background for Prevalence and Seasonality of West Nile Virus. Front Microbiol 8:526.
13. Lemay MA, Martone PT, Keeling PJ, Burt JM, Krumhansl KA, Sanders RD, Wegener Parfrey L. 2018. Sympatric kelp species share a large portion of their surface bacterial communities. Environ Microbiol 20:658–670.
14. Muegge BD, Kuczynski J, Knights D, Clemente JC, González A, Fontana L, Henrissat B, Knight R, Gordon JI. 2011. Diet drives convergence in gut microbiome functions across mammalian phylogeny and within humans. Science 332:970–4.
15. Groussin M, Mazel F, Sanders JG, Smillie CS, Lavergne S, Thuiller W, Alm EJ. 2017. Unraveling the processes shaping mammalian gut microbiomes over evolutionary time. Nat Commun 8.
16. Nishida AH, Ochman H. 2017. Rates of Gut Microbiome Divergence in Mammals. Mol Ecol.
17. Ross AA, Müller KM, Weese JS, Neufeld JD. 2018. Comprehensive skin microbiome analysis reveals the uniqueness of human skin and evidence for phylosymbiosis within the class Mammalia. Proc Natl Acad Sci 115:E5786–E5795.
18. Kohl KD, Dearing MD, Bordenstein SR. 2017. Microbial communities exhibit host species distinguishability and phylosymbiosis along the length of the gastrointestinal tract. Mol Ecol.
19. Kohl KD, Varner J, Wilkening JL, Dearing MD. 2018. Gut microbial communities of American pikas ( Ochotona princeps ): Evidence for phylosymbiosis and adaptations to novel diets. J Anim Ecol 87:323–330.
20. Carrillo-Araujo M, Tas N., Alcantara-HernÃ¡ndez RJ, Gaona O, Schondube JE, Medellan RA, Jansson JK, Falcan LI. 2015. Phyllostomid bat microbiome composition is associated to host phylogeny and feeding strategies. Front Microbiol 6:447.
21. Phillips CD, Phelan G, Dowd SE, McDonough MM, Ferguson AW, Delton Hanson J , Siles L, Ordonez-Garza N, San Francisoco M, Baker RJ. Microbiome analysis among bats describes influences of host phylogeny, life history, physiology and geography. Mol Ecol 21:2617–2627.
22. Ochman H, Worobey M, Kuo C-H, Ndjango J-BN, Peeters M, Hahn BH, Hugenholtz P. 2010. Evolutionary Relationships of Wild Hominids Recapitulated by Gut Microbial Communities. PLoS Biol 8:e1000546.
23. Fitzpatrick CR, Copeland J, Wang PW, Guttman DS, Kotanen PM, Johnson MTJ. 2018. Assembly and ecological function of the root microbiome across angiosperm plant species. Proc Natl Acad Sci U S A 115:E1157–E1165.
24. Bell TH, El-Din Hassan S, Lauron-Moreau A, Al-Otaibi F, Hijri M, Yergeau E, St-Arnaud M. 2014. Linkage between bacterial and fungal rhizosphere communities in hydrocarbon-contaminated soils is related to plant phylogeny. ISME J 8:331–343.
25. Erlandson S, Wei X, Savage J, Cavender-Bares J, Peay K. 2018. Soil abiotic variables are more important than Salicaceae phylogeny or habitat specialization in determining soil microbial community structure. Mol Ecol.
26. Ishida TA, Nara K, Hogetsu T. 2007. Host effects on ectomycorrhizal fungal communities: insight from eight host species in mixed conifer?broadleaf forests. New Phytol 174:430–440.
27. Vincent JB, Weiblen GD, May G. 2016. Host associations and beta diversity of fungal endophyte communities in New Guinea rainforest trees. Mol Ecol 25:825–841.
28. Wehner J, Powell JR, Muller LAH, Caruso T, Veresoglou SD, Hempel S, Rillig MC. 2014. Determinants of root-associated fungal communities within Asteraceae in a semi-arid grassland. J Ecol 102:425–436.
29. Tedersoo L, Mett M, Ishida TA, Bahram M. 2013. Phylogenetic relationships among host plants explain differences in fungal species richness and community composition in ectomycorrhizal symbiosis. New Phytol 199:822–831.
30. Yeoh YK, Dennis PG, Paungfoo-Lonhienne C, Weber L, Brackin R, Ragan MA, Schmidt S, Hugenholtz P. 2017. Evolutionary conservation of a core root microbiome across plant phyla along a tropical soil chronosequence. Nat Commun 8:215.
31. Bouffaud M-L, Poirier M-A, Muller D, Moënne-Loccoz Y. 2014. Root microbiome relates to plant host evolution in maize and other Poaceae. Environ Microbiol 16:2804–2814.
32. Leff JW, Bardgett RD, Wilkinson A, Jackson BG, Pritchard WJ, De Long JR, Oakley S, Mason KE, Ostle NJ, Johnson D, Baggs EM, Fierer N. 2018. Predicting the structure of soil communities from plant community taxonomy, phylogeny, and traits. ISME J 12:1794–1805.
33. Easson CG, Thacker RW. 2014. Phylogenetic signal in the community structure of host-specific microbiomes of tropical marine sponges. Front Microbiol 5:532.
34. Thomas T, Moitinho-Silva L, Lurgi M, Björk JR, Easson C, Astudillo-García C, Olson JB, Erwin PM, López-Legentil S, Luter H, Chaves-Fonnegra A, Costa R, Schupp PJ, Steindler L, Erpenbeck D, Gilbert J, Knight R, Ackermann G, Victor Lopez J, Taylor MW, Thacker RW, Montoya JM, Hentschel U, Webster NS. 2016. Diversity, structure and convergent evolution of the global sponge microbiome. Nat Commun …
35. Reveillaud J, Maignien L, Eren AM, Huber JA, Apprill A, Sogin ML, Vanreusel A. 2014. Host-specificity among abundant and rare taxa in the sponge microbiome. ISME J 8:1198–1209.
36. Schöttner S, Hoffmann F, Cárdenas P, Rapp HT, Boetius A, Ramette A. 2013. Relationships between Host Phylogeny, Host Type and Bacterial Community Diversity in Cold-Water Coral Reef Sponges. PLoS One 8:e55505.
